# Supplementary material for: CRISPR-Cas9 Genome and Double-Knockout Screening to Identify Novel Therapeutic Targets for Chemoresistance in Triple-Negative Breast Cancer
Source: Cancers (Basel). 2025 Dec 3;17(23):3876. doi: 10.3390/cancers17233876 (PMC12691371; doi:10.3390/cancers17233876)
Supplement: Supplementary file 1 [file cancers-17-03876-s001.zip › Table S4.xlsx]

## Sheet: Sheet1
rank	Gene
1	TAS2R30
2	NPEPPS
3	ERCC1
4	FANCL
5	SPEN
6	CBFB
7	FANCB
8	PAF1
9	ERCC5
10	KLF16
11	SLX4
12	BRIP1
13	NSUN5
14	RPL41
15	NCF1
16	COX7B
17	WDR24
18	PDZK1
19	POLR3D
20	ATAD5
21	HIST1H2BJ
22	CDC25B
23	FAF2
24	ESCO2
25	ACTG1
26	VCL
27	FAM120A
28	HSP90AB1
29	GTF2H5
30	APOLD1
31	PPP1R15B
32	FAM133B
33	UVSSA
34	NBN
35	RAD18
36	ERCC8
37	ETAA1
38	SPRTN
39	FLII
40	SRP54
41	GSS
42	SLC44A3
43	GTF3C1
44	BARD1
45	UBE2K
46	SLC7A1
47	SUCO
48	RUNX2
49	SECISBP2
50	RNF113A
51	PSMF1
52	CNPY2
53	SCAF4
54	DUSP10
55	CCS
56	OTUB1
57	MCM9
58	POLR2A
59	TMEM53
60	HACE1
61	RXFP4
62	EME1
63	BCL2L1
64	CDC25A
65	UPF1
66	HSPB3
67	MTERFD2
68	UPF3A
69	FAM175A
70	ADCY8
71	ZFAND3
72	DNAJA1
73	XPC
74	RUNX1
75	CYB5R4
76	GPA33
77	ADAMTSL4
78	PPIA
79	CHD2
80	MKS1
81	ROPN1L
82	DUSP28
83	DNMT1
84	MNT
85	PAN2
86	SERP1
87	ACER2
88	HIST1H3B
89	C1orf52
90	SMARCC1
91	MUSTN1
92	C1orf112
93	PKN3
94	UIMC1
95	FAM178A
96	FBXO7
