# Supplementary material for: CRISPR-Cas9 Genome and Double-Knockout Screening to Identify Novel Therapeutic Targets for Chemoresistance in Triple-Negative Breast Cancer
Source: Cancers (Basel). 2025 Dec 3;17(23):3876. doi: 10.3390/cancers17233876 (PMC12691371; doi:10.3390/cancers17233876)
Supplement: Supplementary file 1 [file cancers-17-03876-s001.zip › Table S5.xlsx]

## Sheet: Sheet1
rank	Gene
1	ABCC1
2	TDP2
3	GCLM
4	ZNF451
5	TAS2R30
6	UIMC1
7	FAM175A
8	ATM
9	HNRNPR
10	HIST1H2BJ
11	BABAM1
12	DYNLL1
13	NHEJ1
14	OSGEP
15	POLR3D
16	SUMO2
17	ZEB2
18	SPTLC2
19	PPP2R5D
20	POLQ
21	FANCL
22	BRE
23	CRAMP1L
24	PSMF1
25	ANKRD35
26	SNAPC1
27	POLR2J
28	DENR
29	CDKN2AIP
30	BRCC3
31	ZMAT2
32	CDC25B
33	FBLIM1
34	TMEM230
35	HNRNPH1
36	SFR1
37	XRCC1
38	ACTG1
39	ATP13A1
40	WDR24
41	OPRD1
42	C10orf76
43	IRS1
44	TRIT1
45	SECISBP2
46	OR5K2
47	ETAA1
48	FAF2
49	RAB14
50	GSS
51	RHOT2
52	TP53BP1
53	SCAF4
54	NBN
55	ANKRD17
56	NFE2L2
57	AP1B1
58	SKP2
59	ATP5D
60	MRPL24
61	APOL4
62	AIP
63	NFYA
64	AKT1S1
65	UBE2A
66	C17orf85
67	FAM69A
68	SERP1
69	PABPC1
70	NDUFB9
71	MORC2
72	DPY30
73	ESPN
74	SUCO
75	PCDH7
76	USP24
77	CCDC47
78	CDK5
79	CHD8
80	KRTAP5-11
81	SLC44A3
82	MED10
83	CDCA3
84	TOMM70A
85	SNAPIN
86	C17orf58
87	PRKCG
88	NDUFA11
89	RBM28
90	FKBP3
91	C2CD4D
92	DNM1
93	IQCH
