# Supplementary material for: CRISPR-Cas9 Genome and Double-Knockout Screening to Identify Novel Therapeutic Targets for Chemoresistance in Triple-Negative Breast Cancer
Source: Cancers (Basel). 2025 Dec 3;17(23):3876. doi: 10.3390/cancers17233876 (PMC12691371; doi:10.3390/cancers17233876)
Supplement: Supplementary file 1 [file cancers-17-03876-s001.zip › Table S6.xlsx]

## Sheet: Sheet1
overlp_cis_dox
ACTG1
CDC25B
ETAA1
FAF2
FAM175A
FANCL
GSS
HIST1H2BJ
NBN
POLR3D
PSMF1
SCAF4
SECISBP2
SERP1
SLC44A3
SUCO
TAS2R30
UIMC1
WDR24
